# Supplementary material for: Bedrock-Dependent Effects of Climate Change on Terricolous Lichens Along Elevational Gradients in the Alps
Source: J Fungi (Basel). 2024 Dec 3;10(12):836. doi: 10.3390/jof10120836 (PMC11678017; doi:10.3390/jof10120836)
Supplement: Supplementary file 1 [file jof-10-00836-s001.zip]

Archive with 1 entries (1 files):
- jof-3301883-supplementary.pdf
